# Supplementary material for: Molecular epidemiology of carbapenem-resistant Acinetobacter baumannii group in Taiwan
Source: mSphere. 2024 Dec 31;10(1):e00793-24. doi: 10.1128/msphere.00793-24 (PMC11774041; doi:10.1128/msphere.00793-24)
Supplement: Table S1 — Information on the isolates used in this study. [file msphere.00793-24-s0001.xlsx]

## Sheet: Sheet1
Table S1. A total of 492 isolates in this study
(Note: N.D.: Not Determined; blaOXA-51-like PCR: (-) negative, (+) positive; Hospital: (L) CGMH-LinKou- , (K) CGMH-Kaohsiung ; Gender: (1) Male, (0) Female)
					MLST typing										MIC test		Clinical record
Year	Index No. of bacteria	Species	blaOXA51-like PCR	KL type	ST Pas	cpn60	fusA	gltA	pyrG	recA	rplB	rpoB	Carbapenemase genes	CR/CS	IMP	MER	Hospital	Age	Gender	Nosocomial (1)/ Community (0)
2015	1	A. baumannii	+	Other	10	1	3	2	1	4	4	4	51	CS	<2	<2	K	64	1	1
2015	2	A. baumannii	+	Other	N.D.	N.D.	N.D.	N.D.	N.D.	N.D.	N.D.	N.D.	51	CS	<2	<2	L	58	0	1
2015	3	A. baumannii	+	KL2	2	2	2	2	2	2	2	2	51	CS	<2	<2	K	90	0	0
2015	4	A. baumannii	+	KL2	2	2	2	2	2	2	2	2	51	CS	<2	<2	K	87	1	0
2015	5	A. baumannii	+	KL2	2	2	2	2	2	2	2	2	51	CS	<2	<2	K	66	0	1
2014	6	A. baumannii	+	KL2	2	2	2	2	2	2	2	2	51	CS	<2	<2	L	63	1	1
2015	7	A. baumannii	+	KL2	2635	1	4	2	2	9	1	2	51	CS	<2	<2	K	61	1	1
2015	8	A. baumannii	+	KL22	129	3	2	3	2	2	2	2	23+24+51	CR	128	64	K	66	0	1
2015	9	A. baumannii	+	KL2	2	2	2	2	2	2	2	2	23+51	CR	64	32	L	61	1	1
2015	10	A. baumannii	+	KL52	2	2	2	2	2	2	2	2	23+51	CR	64	32	L	75	0	1
2015	11	A. baumannii	+	KL2	2	2	2	2	2	2	2	2	24+51	CR	64	128	L	67	1	1
2015	12	A. baumannii	+	KL2	2	2	2	2	2	2	2	2	24+51	CR	64	128	L	88	1	0
2015	13	A. baumannii	+	KL2	2	2	2	2	2	2	2	2	24+51	CR	128	128	L	66	0	1
2015	14	A. baumannii	+	KL2	N.D.	N.D.	N.D.	N.D.	N.D.	N.D.	N.D.	N.D.	24+51	CR	64	128	L	50	1	1
2015	15	non-AB	-	Other	1264	22	26	90	14	23	16	49	N.D.	CS	<2	<2	L	75	0	1
2015	16	A. baumannii	+	KL9	2	2	2	2	2	2	2	2	23+24+51	CR	64	64	L	89	1	1
2015	17	A. baumannii	+	KL9	N.D.	N.D.	N.D.	N.D.	N.D.	N.D.	N.D.	N.D.	23+51	CR	32	64	K	71	0	0
2015	18	A. baumannii	+	KL9	2	2	2	2	2	2	2	2	51	CS	<2	<2	L	63	0	1
2015	19	A. baumannii	+	KL9	N.D.	N.D.	N.D.	N.D.	N.D.	N.D.	N.D.	N.D.	51	CS	<2	<2	L	55	0	1
2015	20	A. baumannii	+	KL9	866	3	2	2	30	3	74	3	51	CS	<2	<2	L	71	1	0
2015	21	A. baumannii	+	KL22	2	2	2	2	2	2	2	2	23+51	CR	32	32	L	76	1	1
2015	22	A. baumannii	+	KL22	129	3	2	3	2	2	2	2	23+24+51	CR	64	128	K	69	0	1
2015	23	A. baumannii	+	KL22	N.D.	N.D.	N.D.	N.D.	N.D.	N.D.	N.D.	N.D.	23+51	CR	64	32	L	76	1	0
2015	24	A. baumannii	+	KL22	N.D.	N.D.	N.D.	N.D.	N.D.	N.D.	N.D.	N.D.	23+51	CR	32	32	L	76	0	1
2015	25	A. baumannii	+	KL22	N.D.	N.D.	N.D.	N.D.	N.D.	N.D.	N.D.	N.D.	51	CS	<2	<2	L	52	1	1
2015	26	A. baumannii	+	KL3	N.D.	N.D.	N.D.	N.D.	N.D.	N.D.	N.D.	N.D.	51	CS	<2	<2	K	80	1	1
2015	27	A. baumannii	+	KL3	374	3	2	2	2	3	4	4	51	CS	<2	<2	L	57	0	1
2015	28	A. baumannii	+	Other	1336	1	3	40	2	7	1	1	51	CS	<2	<2	K	70	1	1
2015	29	A. baumannii	+	KL14	N.D.	N.D.	N.D.	N.D.	N.D.	N.D.	N.D.	N.D.	51	CS	<2	<2	K	66	1	1
2015	30	non-AB	-	KL14	1500	159	33	34	23	190	23	85	N.D.	CS	<2	<2	L	49	0	1
2014	31	A. baumannii	+	KL14	221	3	1	2	1	18	1	48	51	CS	<2	<2	L	44	0	1
2015	32	A. baumannii	+	KL1	20	3	1	1	1	5	1	1	23+51	CR	16	32	K	75	0	1
2015	33	A. baumannii	+	Other	N.D.	N.D.	N.D.	N.D.	N.D.	N.D.	N.D.	N.D.	51	CS	<2	<2	K	57	0	1
2015	34	A. baumannii	+	Other	49	3	3	6	2	3	1	5	51	CS	<2	<2	L	86	1	0
2015	35	A. baumannii	+	Other	N.D.	N.D.	N.D.	N.D.	N.D.	N.D.	N.D.	N.D.	51	CS	<2	<2	L	58	0	1
2015	36	A. baumannii	+	Other	N.D.	N.D.	N.D.	N.D.	N.D.	N.D.	N.D.	N.D.	51	CS	<2	<2	L	70	0	1
2015	37	A. baumannii	+	KL52	2	2	2	2	2	2	2	2	23+51	CR	32	32	L	82	1	1
2015	38	A. baumannii	+	KL52	New1	3	2	3	2	8	2	2	23+51	CR	16	32	K	68	0	1
2015	39	A. baumannii	+	KL52	2	2	2	2	2	2	2	2	23+51	CR	32	32	K	67	0	1
2015	40	A. baumannii	+	KL52	1411	152	5	7	1	7	1	4	51	CS	<2	<2	K	1	1	1
2015	41	A. baumannii	+	KL52	N.D.	N.D.	N.D.	N.D.	N.D.	N.D.	N.D.	N.D.	51	CS	<2	<2	K	18	1	1
2015	42	A. baumannii	+	KL52	N.D.	N.D.	N.D.	N.D.	N.D.	N.D.	N.D.	N.D.	51	CS	<2	<2	L	59	1	1
2015	43	A. baumannii	+	KL52	2	2	2	2	2	2	2	2	51	CS	<2	<2	L	84	1	0
2015	44	A. baumannii	+	Other	N.D.	N.D.	N.D.	N.D.	N.D.	N.D.	N.D.	N.D.	51	CS	<2	<2	L	45	0	1
2015	45	A. baumannii	+	Other	N.D.	N.D.	N.D.	N.D.	N.D.	N.D.	N.D.	N.D.	51	CS	<2	<2	L	60	1	1
2015	46	A. baumannii	+	KL10	2	2	2	2	2	2	2	2	23+51	CR	32	32	L	32	1	1
2015	47	A. baumannii	+	KL10	2	2	2	2	2	2	2	2	24+51	CR	128	128	L	84	0	1
2015	48	A. baumannii	+	KL10	N.D.	N.D.	N.D.	N.D.	N.D.	N.D.	N.D.	N.D.	23+51	CR	32	32	L	76	1	1
2015	49	A. baumannii	+	KL10	N.D.	N.D.	N.D.	N.D.	N.D.	N.D.	N.D.	N.D.	23+51	CR	64	32	L	49	1	1
2015	50	A. baumannii	+	KL10	2	2	2	2	2	2	2	2	23+51	CR	64	32	L	70	0	1
2015	51	A. baumannii	+	KL10	N.D.	N.D.	N.D.	N.D.	N.D.	N.D.	N.D.	N.D.	23+51	CR	64	32	L	83	1	1
2015	52	A. baumannii	+	KL10	2	2	2	2	2	2	2	2	23+51	CR	32	32	L	58	0	1
2015	53	A. baumannii	+	KL10	N.D.	N.D.	N.D.	N.D.	N.D.	N.D.	N.D.	N.D.	23+51	CR	32	128	L	11	1	1
2015	54	A. baumannii	+	KL10	N.D.	N.D.	N.D.	N.D.	N.D.	N.D.	N.D.	N.D.	51	CS	<2	<2	K	56	1	1
2015	55	non-AB	-	KL10	1277	193	33	34	23	190	23	70	N.D.	CS	<2	<2	L	80	0	1
2014	56	A. baumannii	+	KL10	N.D.	N.D.	N.D.	N.D.	N.D.	N.D.	N.D.	N.D.	51	CS	<2	<2	L	13	0	1
2015	57	A. baumannii	+	Other	N.D.	N.D.	N.D.	N.D.	N.D.	N.D.	N.D.	N.D.	51	CS	<2	<2	L	41	0	1
2015	58	A. baumannii	+	Other	164	40	3	7	2	40	4	4	51	CS	<2	<2	K	66	1	0
2015	59	A. baumannii	+	Other	N.D.	N.D.	N.D.	N.D.	N.D.	N.D.	N.D.	N.D.	23+51	CR	32	16	L	77	1	1
2015	60	A. baumannii	+	Other	N.D.	N.D.	N.D.	N.D.	N.D.	N.D.	N.D.	N.D.	51	CS	<2	<2	K	54	0	1
2015	61	A. baumannii	+	Other	N.D.	N.D.	N.D.	N.D.	N.D.	N.D.	N.D.	N.D.	51	CS	<2	<2	K	71	1	1
2014	62	A. baumannii	+	Other	N.D.	N.D.	N.D.	N.D.	N.D.	N.D.	N.D.	N.D.	51	CS	<2	<2	L	49	1	1
2015	63	A. baumannii	+	KL47	57	1	3	17	5	3	1	14	51	CS	<2	<2	K	85	0	1
2015	64	A. baumannii	+	KL49	1093	1	158	2	2	165	1	2	51	CS	<2	<2	K	59	1	1
2015	65	non-AB	-	Other	1277	193	33	34	23	190	23	70	N.D.	CS	<2	<2	K	84	0	0
2015	66	A. baumannii	+	KL49	1093	1	158	2	2	165	1	2	51	CS	<2	<2	K	60	1	1
2015	67	A. baumannii	+	KL49	N.D.	N.D.	N.D.	N.D.	N.D.	N.D.	N.D.	N.D.	51	CS	<2	<2	L	60	0	0
2015	68	A. baumannii	+	KL52	N.D.	N.D.	N.D.	N.D.	N.D.	N.D.	N.D.	N.D.	23+51	CR	16	32	L	87	1	1
2015	69	A. baumannii	+	Other	129	3	2	3	2	2	2	2	23+51	CR	32	32	L	81	1	1
2015	70	A. baumannii	+	KL47	57	1	3	17	5	3	1	14	51	CS	<2	<2	L	85	0	1
2015	71	A. baumannii	+	Other	N.D.	N.D.	N.D.	N.D.	N.D.	N.D.	N.D.	N.D.	51	CS	<2	<2	K	66	0	0
2015	72	A. baumannii	+	KL49	N.D.	N.D.	N.D.	N.D.	N.D.	N.D.	N.D.	N.D.	51	CS	<2	<2	L	67	1	1
2015	73	A. baumannii	+	Other	N.D.	N.D.	N.D.	N.D.	N.D.	N.D.	N.D.	N.D.	51	CS	<2	<2	K	75	0	0
2015	74	A. baumannii	+	KL2	2	2	2	2	2	2	2	2	23+24+51	CR	32	32	L	89	1	1
2015	75	A. baumannii	+	KL52	N.D.	N.D.	N.D.	N.D.	N.D.	N.D.	N.D.	N.D.	23+51	CR	64	32	L	64	1	1
2016	76	A. baumannii	+	KL22	129	3	2	3	2	2	2	2	51	CR	8	32	L	68	0	1
2016	77	A. baumannii	+	KL2	150	39	2	2	2	4	27	4	51	CS	<2	<2	L	35	1	1
2016	78	A. baumannii	+	KL2	150	39	2	2	2	4	27	4	51	CR	32	64	L	53	0	1
2016	79	A. baumannii	+	KL81	203	3	4	2	2	7	1	2	51	CS	<2	<2	K	54	1	1
2016	80	A. baumannii	+	KL2	2	2	2	2	2	2	2	2	51	CS	<2	<2	K	78	1	1
2016	81	A. baumannii	+	KL2	2	2	2	2	2	2	2	2	23+51	CR	16	32	K	55	1	1
2016	82	A. baumannii	+	KL2	2	2	2	2	2	2	2	2	23+51	CR	32	32	K	70	1	1
2016	83	A. baumannii	+	KL2	2	2	2	2	2	2	2	2	24+51	CR	32	32	K	45	1	1
2016	84	A. baumannii	+	KL10	2	2	2	2	2	2	2	2	24+51	CR	64	128	K	76	1	1
2016	85	A. baumannii	+	KL81	412	1	52	2	2	67	4	5	51	CS	<2	<2	L	77	1	1
2016	86	A. baumannii	+	KL14	624	3	2	2	1	107	4	14	51	CS	<2	<2	L	86	1	1
2016	87	A. baumannii	+	KL81	N.D.	N.D.	N.D.	N.D.	N.D.	N.D.	N.D.	N.D.	51	CS	<2	<2	K	64	1	1
2016	88	A. baumannii	+	KL2	N.D.	N.D.	N.D.	N.D.	N.D.	N.D.	N.D.	N.D.	51	CS	<2	<2	K	65	1	1
2016	89	A. baumannii	+	Other	2	2	2	2	2	2	2	2	23+51	CR	64	32	L	62	1	1
2016	90	A. baumannii	+	Other	N.D.	N.D.	N.D.	N.D.	N.D.	N.D.	N.D.	N.D.	51	CS	<2	<2	K	49	1	1
2016	91	A. baumannii	+	Other	N.D.	N.D.	N.D.	N.D.	N.D.	N.D.	N.D.	N.D.	51	CS	<2	<2	L	40	1	1
2016	92	A. baumannii	+	KL9	N.D.	N.D.	N.D.	N.D.	N.D.	N.D.	N.D.	N.D.	51	CS	<2	<2	K	46	1	1
2016	93	A. baumannii	+	KL22	2	2	2	2	2	2	2	2	23+51	CR	32	32	L	42	0	1
2016	94	A. baumannii	+	KL22	129	3	2	3	2	2	2	2	23+51	CR	16	32	K	52	0	1
2016	95	A. baumannii	+	KL22	129	3	2	3	2	2	2	2	23+51	CR	8	16	K	62	1	1
2016	96	A. baumannii	+	KL22	N.D.	N.D.	N.D.	N.D.	N.D.	N.D.	N.D.	N.D.	23+51	CR	8	32	K	65	1	1
2016	97	A. baumannii	+	KL22	2	2	2	2	2	2	2	2	23+51	CR	16	32	L	72	1	1
2016	98	A. baumannii	+	KL22	N.D.	N.D.	N.D.	N.D.	N.D.	N.D.	N.D.	N.D.	23+51	CR	16	32	L	60	1	1
2015	99	A. baumannii	+	KL22	N.D.	N.D.	N.D.	N.D.	N.D.	N.D.	N.D.	N.D.	23+51	CR	32	32	L	77	0	1
2016	100	A. baumannii	+	KL22	N.D.	N.D.	N.D.	N.D.	N.D.	N.D.	N.D.	N.D.	23+51	CR	16	32	L	52	0	1
2016	101	A. baumannii	+	KL22	N.D.	N.D.	N.D.	N.D.	N.D.	N.D.	N.D.	N.D.	23+51	CR	16	32	L	65	0	1
2015	102	A. baumannii	+	KL22	N.D.	N.D.	N.D.	N.D.	N.D.	N.D.	N.D.	N.D.	23+51	CR	64	64	L	46	1	1
2016	103	A. baumannii	+	KL14	2108	40	3	2	2	5	2	3	51	CS	<2	<2	K	64	1	1
2016	104	A. baumannii	+	KL14	132	3	5	5	1	7	1	4	51	CS	<2	<2	K	87	0	1
2016	105	A. baumannii	+	KL14	N.D.	N.D.	N.D.	N.D.	N.D.	N.D.	N.D.	N.D.	51	CS	<2	<2	K	4	1	0
2016	106	A. baumannii	+	KL14	N.D.	N.D.	N.D.	N.D.	N.D.	N.D.	N.D.	N.D.	51	CS	<2	<2	K	66	1	1
2016	107	non-AB	-	KL14	1500	159	33	34	23	190	23	85	N.D.	CS	<2	<2	L	87	0	1
2016	108	A. baumannii	+	KL14	NA	NA	NA	NA	NA	NA	NA	4	51	CS	<2	<2	L	70	0	1
2016	109	A. baumannii	+	KL14	132	3	5	5	1	7	1	4	51	CS	<2	<2	L	0	1	1
2016	110	A. baumannii	+	KL14	1548	3	2	2	2	3	1	4	51	CS	<2	<2	L	79	1	0
2016	111	non-AB	-	KL14	1500	159	33	34	23	190	23	85	N.D.	CS	<2	<2	L	54	1	1
2016	112	non-AB	-	KL14	1500	159	33	34	23	190	23	85	N.D.	CS	<2	<2	L	55	0	1
2016	113	non-AB	-	KL14	1500	159	33	34	23	190	23	85	N.D.	CS	<2	<2	L	56	1	1
2016	114	non-AB	-	KL14	1260	59	24	177	14	23	16	23	N.D.	CS	<2	<2	L	57	1	1
2016	115	A. baumannii	+	KL14	N.D.	N.D.	N.D.	N.D.	N.D.	N.D.	N.D.	N.D.	51	CS	<2	<2	L	0	1	1
2016	116	non-AB	-	KL14	1500	159	33	34	23	190	23	85	N.D.	CS	<2	<2	L	70	0	1
2016	117	A. baumannii	+	KL52	2	2	2	2	2	2	2	2	23+24+51	CR	64	128	L	59	1	1
2016	118	A. baumannii	+	KL52	2	2	2	2	2	2	2	2	23+51	CR	32	32	L	70	1	1
2016	119	A. baumannii	+	KL52	2	2	2	2	2	2	2	2	23+51	CR	64	32	L	60	1	1
2016	120	A. baumannii	+	KL52	2	2	2	2	2	2	2	2	23+51	CR	16	32	L	28	1	1
2016	121	A. baumannii	+	KL52	2	2	2	2	2	2	2	2	23+51	CR	16	16	L	73	1	1
2016	122	A. baumannii	+	KL52	2	2	2	2	2	2	2	2	24+51	CR	32	64	K	61	0	1
2016	123	A. baumannii	+	KL52	216	1	4	2	2	7	1	2	51	CS	<2	<2	L	66	0	1
2016	124	A. baumannii	+	KL52	131	3	2	2	2	3	2	6	51	CS	<2	<2	L	70	0	1
2016	125	A. baumannii	+	Other	N.D.	N.D.	N.D.	N.D.	N.D.	N.D.	N.D.	N.D.	51	CS	<2	<2	K	78	1	1
2016	126	A. baumannii	+	KL10	2	2	2	2	2	2	2	2	23+51	CR	32	32	L	58	1	1
2016	127	non-AB	-	KL10	1499	159	33	34	23	190	23	70	58+IMP	CR	8	16	L	48	1	1
2016	128	A. baumannii	+	KL10	2	2	2	2	2	2	2	2	23+51	CR	16	32	K	36	0	0
2016	129	A. baumannii	+	KL10	N.D.	N.D.	N.D.	N.D.	N.D.	N.D.	N.D.	N.D.	23+51	CR	32	32	L	53	1	1
2015	130	A. baumannii	+	KL10	N.D.	N.D.	N.D.	N.D.	N.D.	N.D.	N.D.	N.D.	24+51	CR	64	64	K	65	0	1
2016	131	A. baumannii	+	KL10	N.D.	N.D.	N.D.	N.D.	N.D.	N.D.	N.D.	N.D.	24+51	CR	128	128	K	50	0	1
2016	132	A. baumannii	+	KL10	N.D.	N.D.	N.D.	N.D.	N.D.	N.D.	N.D.	N.D.	51	CS	<2	<2	K	0	1	1
2016	133	A. baumannii	+	KL10	1459	3	4	2	2	7	2	4	51	CS	<2	<2	K	66	1	1
2016	134	A. baumannii	+	KL10	1459	3	4	2	2	7	2	4	51	CS	<2	<2	L	51	1	0
2016	135	A. baumannii	+	Other	N.D.	N.D.	N.D.	N.D.	N.D.	N.D.	N.D.	N.D.	51	CS	<2	<2	K	50	1	1
2016	136	A. baumannii	+	Other	N.D.	N.D.	N.D.	N.D.	N.D.	N.D.	N.D.	N.D.	51	CS	<2	<2	K	62	0	1
2016	137	A. baumannii	+	Other	N.D.	N.D.	N.D.	N.D.	N.D.	N.D.	N.D.	N.D.	51	CS	<2	<2	K	69	0	0
2016	138	A. baumannii	+	Other	N.D.	N.D.	N.D.	N.D.	N.D.	N.D.	N.D.	N.D.	51	CS	<2	<2	K	77	1	1
2016	139	A. baumannii	+	Other	N.D.	N.D.	N.D.	N.D.	N.D.	N.D.	N.D.	N.D.	51	CS	<2	<2	L	53	0	1
2016	140	A. baumannii	+	Other	N.D.	N.D.	N.D.	N.D.	N.D.	N.D.	N.D.	N.D.	51	CS	<2	<2	L	57	1	1
2016	141	A. baumannii	+	Other	N.D.	N.D.	N.D.	N.D.	N.D.	N.D.	N.D.	N.D.	51	CS	<2	<2	K	84	1	1
2016	142	A. baumannii	+	Other	N.D.	N.D.	N.D.	N.D.	N.D.	N.D.	N.D.	N.D.	51	CS	<2	<2	L	36	1	1
2016	143	A. baumannii	+	Other	N.D.	N.D.	N.D.	N.D.	N.D.	N.D.	N.D.	N.D.	51	CS	<2	<2	L	83	1	1
2016	144	A. baumannii	+	Other	N.D.	N.D.	N.D.	N.D.	N.D.	N.D.	N.D.	N.D.	51	CS	<2	<2	K	0	1	1
2016	145	A. baumannii	+	Other	40	1	2	2	2	5	1	14	51	CS	<2	<2	L	64	0	1
2016	146	A. baumannii	+	KL47	N.D.	N.D.	N.D.	N.D.	N.D.	N.D.	N.D.	N.D.	51	CS	<2	<2	K	69	1	1
2016	147	A. baumannii	+	KL49	10	1	2	2	2	5	1	4	51	CS	<2	<2	K	69	1	0
2016	148	A. baumannii	+	KL49	1017	1	2	2	2	5	1	5	51	CS	<2	<2	L	67	1	0
2016	149	A. baumannii	+	KL49	10	1	2	2	2	5	1	4	51	CS	<2	<2	L	84	1	0
2016	150	A. baumannii	+	KL49	10	1	3	2	1	4	4	4	51	CS	<2	<2	K	60	1	0
2016	151	A. baumannii	+	Other	129	3	2	3	2	2	2	2	23+51	CR	32	32	L	80	1	1
2016	152	A. baumannii	+	Other	N.D.	N.D.	N.D.	N.D.	N.D.	N.D.	N.D.	N.D.	23+51	CR	32	32	L	64	0	1
2016	153	A. baumannii	+	Other	195	2	2	2	2	2	1	2	24+51	CR	64	128	K	87	1	1
2016	154	A. baumannii	+	Other	195	2	2	2	2	2	1	2	24+51	CR	128	64	K	59	1	1
2016	155	A. baumannii	+	KL52	2	2	2	2	2	2	2	2	24+51	CR	16	32	K	64	1	1
2016	156	A. baumannii	+	Other	N.D.	N.D.	N.D.	N.D.	N.D.	N.D.	N.D.	N.D.	51	CS	<2	<2	K	0	0	0
2017	157	A. baumannii	+	KL2	2	2	2	2	2	2	2	2	51	CS	<2	<2	K	53	1	1
2017	158	A. baumannii	+	KL2	2	2	2	2	2	2	2	2	51	CS	<2	<2	K	65	0	1
2017	159	A. baumannii	+	KL2	2	2	2	2	2	2	2	2	51	CS	<2	<2	K	81	1	1
2017	160	A. baumannii	+	KL2	2	2	2	2	2	2	2	2	51	CS	<2	<2	K	87	0	1
2017	161	A. baumannii	+	KL2	2	2	2	2	2	2	2	2	51	CS	<2	<2	L	68	0	1
2017	162	A. baumannii	+	KL10	2	2	2	2	2	2	2	2	24+51	CR	64	128	K	53	1	1
2017	163	A. baumannii	+	KL2	129	3	2	3	2	2	2	2	23+51	CR	8	16	L	66	1	1
2017	164	A. baumannii	+	KL2	129	3	2	3	2	2	2	2	23+51	CR	8	32	L	80	1	0
2017	165	A. baumannii	+	KL2	2	2	2	2	2	2	2	2	23+51	CR	32	32	K	84	0	0
2017	166	A. baumannii	+	KL2	2	2	2	2	2	2	2	2	23+51	CR	64	32	L	56	1	1
2017	167	A. baumannii	+	KL2	2	2	2	2	2	2	2	2	23+51	CR	16	64	L	78	1	1
2017	168	A. baumannii	+	KL22	2	2	2	2	2	2	2	2	23+51	CR	8	32	K	62	1	1
2015	169	A. baumannii	+	KL2	129	3	2	3	2	2	2	2	23+51	CR	16	32	L	60	1	1
2017	170	A. baumannii	+	KL2	129	3	2	3	2	2	2	2	23+51	CR	16	32	L	87	0	1
2017	171	A. baumannii	+	KL10	2	2	2	2	2	2	2	2	23+51	CR	16	32	L	58	1	1
2017	172	A. baumannii	+	KL22	129	3	2	3	2	2	2	2	23+51	CR	32	64	K	79	1	1
2016	173	A. baumannii	+	KL2	2	2	2	2	2	2	2	2	24+51	CR	64	128	L	60	0	1
2017	174	A. baumannii	+	KL2	2	2	2	2	2	2	2	2	24+51	CR	64	128	L	60	1	1
2017	175	A. baumannii	+	KL2	2	2	2	2	2	2	2	2	24+51	CR	64	128	L	78	0	1
2017	176	A. baumannii	+	KL2	2	2	2	2	2	2	2	2	24+51	CR	64	128	L	57	0	1
2017	177	A. baumannii	+	KL2	1131	40	3	7	2	40	1	4	23+51	CR	16	32	K	90	1	1
2017	178	non-AB	-	Other	1264	22	26	90	14	23	16	49	N.D.	CS	<2	<2	L	62	0	1
2017	179	A. baumannii	+	Other	N.D.	N.D.	N.D.	N.D.	N.D.	N.D.	N.D.	N.D.	51	CS	<2	<2	L	67	1	0
2017	180	A. baumannii	+	KL9	141	26	2	2	1	43	4	5	51	CS	<2	<2	L	63	1	1
2017	181	A. baumannii	+	KL22	2	2	2	2	2	2	2	2	23+51	CR	32	32	L	54	1	1
2017	182	A. baumannii	+	KL22	N.D.	N.D.	N.D.	N.D.	N.D.	N.D.	N.D.	N.D.	23+51	CR	32	32	L	95	0	1
2017	183	A. baumannii	+	KL22	N.D.	N.D.	N.D.	N.D.	N.D.	N.D.	N.D.	N.D.	23+51	CR	16	64	L	75	0	1
2017	184	A. baumannii	+	KL22	2	2	2	2	2	2	2	2	23+51	CR	64	32	L	63	1	1
2017	185	A. baumannii	+	KL22	2	2	2	2	2	2	2	2	23+51	CR	8	16	L	84	1	1
2017	186	A. baumannii	+	KL22	129	3	2	3	2	2	2	2	23+51	CR	32	32	L	84	0	1
2017	187	A. baumannii	+	KL22	N.D.	N.D.	N.D.	N.D.	N.D.	N.D.	N.D.	N.D.	23+51	CR	32	32	L	52	1	1
2017	188	A. baumannii	+	KL22	46	5	12	11	2	14	9	14	51	CS	<2	<2	L	87	1	1
2017	189	A. baumannii	+	KL14	1405	3	5	5	26	7	1	4	51	CS	<2	<2	K	1	0	1
2016	190	A. baumannii	+	Other	221	3	1	2	1	18	1	48	51	CS	<2	<2	K	62	1	1
2017	191	A. baumannii	+	KL14	N.D.	N.D.	N.D.	N.D.	N.D.	N.D.	N.D.	N.D.	51	CS	<2	<2	L	64	1	1
2017	192	non-AB	-	KL14	1500	159	33	34	23	190	23	85	N.D.	CS	<2	<2	L	65	1	1
2017	193	A. baumannii	+	KL14	N.D.	N.D.	N.D.	N.D.	N.D.	N.D.	N.D.	N.D.	51	CS	<2	<2	L	57	1	1
2017	194	A. baumannii	+	KL14	N.D.	N.D.	N.D.	N.D.	N.D.	N.D.	N.D.	N.D.	51	CS	<2	<2	L	46	1	1
2017	195	A. baumannii	+	KL14	N.D.	N.D.	N.D.	N.D.	N.D.	N.D.	N.D.	N.D.	51	CS	<2	<2	L	65	0	1
2017	196	A. baumannii	+	KL14	126	3	2	7	2	7	1	3	51	CS	<2	<2	L	56	1	1
2017	197	non-AB	-	KL14	1500	159	33	34	23	190	23	85	N.D.	CS	<2	<2	L	77	1	1
2017	198	A. baumannii	+	KL14	NA	NA	NA	NA	NA	NA	NA	5	51	CS	<2	<2	L	43	1	1
2017	199	A. baumannii	+	KL14	New2	159	33	34	23	190	23	155	51	CS	<2	<2	L	0	0	1
2017	200	A. baumannii	+	KL1	20	3	1	1	1	5	1	1	23+51	CR	32	32	K	89	1	1
2017	201	A. baumannii	+	KL1	1830	3	2	19	25	9	2	5	23+51	CR	16	32	L	72	0	1
2017	202	A. baumannii	+	Other	N.D.	N.D.	N.D.	N.D.	N.D.	N.D.	N.D.	N.D.	51	CS	<2	<2	K	59	1	1
2017	203	A. baumannii	+	Other	N.D.	N.D.	N.D.	N.D.	N.D.	N.D.	N.D.	N.D.	51	CS	<2	<2	L	63	0	1
2017	204	A. baumannii	+	KL52	2	2	2	2	2	2	2	2	23+24+51	CR	128	64	L	33	1	1
2017	205	A. baumannii	+	KL52	2	2	2	2	2	2	2	2	23+51	CR	8	16	L	38	1	1
2017	206	A. baumannii	+	KL52	New1	3	2	3	2	8	2	2	24+51	CR	64	128	K	72	1	0
2017	207	A. baumannii	+	KL52	2	2	2	2	2	2	2	2	23+51	CR	32	32	K	56	0	1
2017	208	A. baumannii	+	KL52	129	3	2	3	2	2	2	2	23+51	CR	16	32	L	61	1	1
2017	209	A. baumannii	+	KL52	N.D.	N.D.	N.D.	N.D.	N.D.	N.D.	N.D.	N.D.	23+51	CR	16	32	L	67	0	1
2017	210	A. baumannii	+	KL52	N.D.	N.D.	N.D.	N.D.	N.D.	N.D.	N.D.	N.D.	23+51	CR	64	32	L	59	1	1
2017	211	A. baumannii	+	KL52	1418	3	2	2	2	3	1	2	51	CS	<2	<2	L	58	1	1
2017	212	A. baumannii	+	Other	N.D.	N.D.	N.D.	N.D.	N.D.	N.D.	N.D.	N.D.	51	CS	<2	<2	K	77	1	1
2017	213	A. baumannii	+	KL6	NA	NA	NA	NA	NA	NA	NA	2	23+51	CR	32	32	K	73	0	0
2017	214	A. baumannii	+	KL6	2	2	2	2	2	2	2	2	23+51	CR	64	64	L	17	0	0
2017	215	A. baumannii	+	KL6	374	3	2	2	2	3	4	4	51	CS	<2	<2	K	79	0	0
2017	216	A. baumannii	+	Other	N.D.	N.D.	N.D.	N.D.	N.D.	N.D.	N.D.	N.D.	23+51	CR	64	64	K	65	1	0
2017	217	A. baumannii	+	Other	1819	3	2	2	1	5	1	4	51	CS	<2	<2	L	60	0	0
2017	218	A. baumannii	+	KL10	2	2	2	2	2	2	2	2	23+51	CR	32	32	L	54	1	1
2017	219	A. baumannii	+	KL10	N.D.	N.D.	N.D.	N.D.	N.D.	N.D.	N.D.	N.D.	23+51	CR	32	32	L	42	1	1
2016	220	A. baumannii	+	KL10	N.D.	N.D.	N.D.	N.D.	N.D.	N.D.	N.D.	N.D.	23+51	CR	32	32	L	60	1	1
2017	221	A. baumannii	+	KL10	2	2	2	2	2	2	2	2	23+51	CR	16	16	L	67	1	1
2017	222	A. baumannii	+	KL10	2	2	2	2	2	2	2	2	23+51	CR	16	16	L	58	1	1
2017	223	A. baumannii	+	KL10	New3	8	1	7	26	7	2	3	51	CS	<2	<2	L	0	1	1
2017	224	A. baumannii	+	Other	N.D.	N.D.	N.D.	N.D.	N.D.	N.D.	N.D.	N.D.	51	CS	<2	<2	K	61	1	1
2017	225	A. baumannii	+	Other	N.D.	N.D.	N.D.	N.D.	N.D.	N.D.	N.D.	N.D.	51	CS	<2	<2	L	56	0	1
2017	226	A. baumannii	+	Other	N.D.	N.D.	N.D.	N.D.	N.D.	N.D.	N.D.	N.D.	51	CS	<2	<2	K	70	0	1
2017	227	A. baumannii	+	Other	N.D.	N.D.	N.D.	N.D.	N.D.	N.D.	N.D.	N.D.	51	CS	<2	<2	K	59	0	1
2017	228	A. baumannii	+	Other	1641	1	2	2	2	5	1	1	51	CS	<2	<2	L	79	1	1
2017	229	A. baumannii	+	Other	N.D.	N.D.	N.D.	N.D.	N.D.	N.D.	N.D.	N.D.	51	CS	<2	<2	L	71	0	1
2017	230	A. baumannii	+	Other	N.D.	N.D.	N.D.	N.D.	N.D.	N.D.	N.D.	N.D.	51	CS	<2	<2	L	54	1	1
2017	231	A. baumannii	+	Other	N.D.	N.D.	N.D.	N.D.	N.D.	N.D.	N.D.	N.D.	51	CS	<2	<2	L	65	1	1
2017	232	A. baumannii	+	KL47	2	2	2	2	2	2	2	2	24+51	CR	64	128	K	65	0	0
2017	233	A. baumannii	+	KL47	N.D.	N.D.	N.D.	N.D.	N.D.	N.D.	N.D.	N.D.	24+51	CR	64	128	K	81	1	1
2017	234	A. baumannii	+	KL47	N.D.	N.D.	N.D.	N.D.	N.D.	N.D.	N.D.	N.D.	51	CS	<2	<2	L	13	0	1
2017	235	A. baumannii	+	KL47	57	1	3	17	5	3	1	14	51	CS	<2	<2	L	56	0	1
2017	236	A. baumannii	+	Other	N.D.	N.D.	N.D.	N.D.	N.D.	N.D.	N.D.	N.D.	51	CS	<2	<2	K	63	1	1
2017	237	A. baumannii	+	KL49	141	26	2	2	1	43	4	5	24+51	CR	8	16	K	56	0	1
2017	238	A. baumannii	+	KL49	10	26	2	2	1	43	4	4	51	CS	<2	<2	K	71	1	0
2017	239	A. baumannii	+	KL49	10	1	3	2	1	4	4	4	51	CS	<2	<2	K	59	1	0
2017	240	A. baumannii	+	Other	40	1	2	2	2	5	1	14	51	CS	<2	<2	L	61	0	1
2017	241	A. baumannii	+	Other	284	3	5	2	1	7	1	4	51	CS	<2	<2	L	87	0	0
2017	242	A. baumannii	+	Other	49	3	3	6	2	3	1	5	51	CS	<2	<2	K	57	0	1
2017	243	A. baumannii	+	Other	203	3	4	2	2	7	1	2	51	CS	<2	<2	K	84	1	1
2017	244	non-AB	-	Other	1500	159	33	34	23	190	23	85	N.D.	CS	<2	<2	L	50	0	1
2017	245	A. baumannii	+	Other	N.D.	N.D.	N.D.	N.D.	N.D.	N.D.	N.D.	N.D.	51	CS	<2	<2	L	30	1	1
2017	246	A. baumannii	+	KL52	2	2	2	2	2	2	2	2	23+51	CR	32	16	L	64	1	1
2018	247	A. baumannii	+	KL14	2481	5	3	2	1	15	4	5	51	CS	<2	<2	L	64	1	1
2017	248	A. baumannii	+	KL52	N.D.	N.D.	N.D.	N.D.	N.D.	N.D.	N.D.	N.D.	23+51	CR	32	16	L	61	1	1
2017	249	A. baumannii	+	KL22	129	3	2	3	2	2	2	2	23+51	CR	16	16	L	68	1	1
2018	250	A. baumannii	+	Other	N.D.	N.D.	N.D.	N.D.	N.D.	N.D.	N.D.	N.D.	51	CS	<2	<2	L	45.9	1	1
2018	251	A. baumannii	+	KL52	2	2	2	2	2	2	2	2	23+51	CR	32	64	L	67.2	1	1
2017	252	A. baumannii	+	KL52	2	2	2	2	2	2	2	2	23+51	CR	8	16	L	59.2	1	1
2018	253	A. baumannii	+	Other	129	3	2	3	2	2	2	2	23+51	CR	8	8	L	103.1	1	0
2018	254	A. baumannii	+	KL3	2	2	2	2	2	2	2	2	23+51	CR	32	64	L	53.8	0	1
2018	255	A. baumannii	+	KL3	N.D.	N.D.	N.D.	N.D.	N.D.	N.D.	N.D.	N.D.	23+51	CR	32	32	L	80.5	0	1
2018	256	A. baumannii	+	KL2	N.D.	N.D.	N.D.	N.D.	N.D.	N.D.	N.D.	N.D.	24+51	CR	64	128	L	86.7	0	1
2018	257	A. baumannii	+	KL52	N.D.	N.D.	N.D.	N.D.	N.D.	N.D.	N.D.	N.D.	23+51	CR	16	32	L	53.2	1	1
2018	258	A. baumannii	+	Other	374	3	2	2	2	3	4	4	51	CS	<2	<2	L	0	1	1
2018	259	A. baumannii	+	KL22	129	3	2	3	2	2	2	2	23+51	CR	32	32	L	16.8	1	1
2018	260	A. baumannii	+	KL6	2	2	2	2	2	2	2	2	23+51	CR	64	64	L	63.8	1	1
2018	261	A. baumannii	+	Other	N.D.	N.D.	N.D.	N.D.	N.D.	N.D.	N.D.	N.D.	51	CS	<2	<2	L	74.7	1	1
2018	262	A. baumannii	+	KL52	2	2	2	2	2	2	2	2	23+51	CR	32	32	L	33.3	0	1
2018	263	A. baumannii	+	Other	N.D.	N.D.	N.D.	N.D.	N.D.	N.D.	N.D.	N.D.	51	CS	<2	<2	L	78.7	1	1
2018	264	A. baumannii	+	Other	N.D.	N.D.	N.D.	N.D.	N.D.	N.D.	N.D.	N.D.	51	CS	<2	<2	L	74.6	1	1
2018	265	non-AB	-	KL14	1500	159	33	34	23	190	23	85	NDM	CR	128	128	L	72.4	1	1
2018	266	A. baumannii	+	Other	N.D.	N.D.	N.D.	N.D.	N.D.	N.D.	N.D.	N.D.	51	CS	<2	<2	L	10	0	1
2018	267	A. baumannii	+	KL2	129	3	2	3	2	2	2	2	23+51	CR	8	8	L	83.8	1	1
2018	268	non-AB	-	KL14	1500	159	33	34	23	190	23	85	N.D.	CS	<2	<2	L	55.1	0	1
2018	269	A. baumannii	+	Other	2266	8	1	56	3	7	1	4	51	CS	<2	<2	L	58.4	0	1
2018	270	A. baumannii	+	KL2	2	2	2	2	2	2	2	2	24+51	CR	128	64	L	52.4	1	1
2018	271	A. baumannii	+	Other	N.D.	N.D.	N.D.	N.D.	N.D.	N.D.	N.D.	N.D.	51	CS	<2	<2	L	62.7	0	1
2018	272	A. baumannii	+	Other	N.D.	N.D.	N.D.	N.D.	N.D.	N.D.	N.D.	N.D.	51	CS	<2	<2	L	75.3	0	1
2018	273	A. baumannii	+	KL3	2	2	2	2	2	2	2	2	24+51	CR	64	64	L	64.1	1	1
2018	274	A. baumannii	+	Other	N.D.	N.D.	N.D.	N.D.	N.D.	N.D.	N.D.	N.D.	51	CS	<2	<2	L	60.6	1	0
2018	275	A. baumannii	+	Other	N.D.	N.D.	N.D.	N.D.	N.D.	N.D.	N.D.	N.D.	51	CS	<2	<2	L	67.8	0	0
2018	276	A. baumannii	+	Other	N.D.	N.D.	N.D.	N.D.	N.D.	N.D.	N.D.	N.D.	51	CS	<2	<2	L	84.6	0	1
2018	277	A. baumannii	+	Other	N.D.	N.D.	N.D.	N.D.	N.D.	N.D.	N.D.	N.D.	51	CS	<2	<2	L	48.4	1	1
2018	278	non-AB	-	Other	1500	159	33	34	23	190	23	85	N.D.	CS	<2	<2	L	53.6	1	1
2018	279	A. baumannii	+	KL81	New4	1	4	2	2	3	302	2	51	CS	<2	<2	L	70.6	0	0
2018	280	A. baumannii	+	KL3	354	3	2	2	2	7	1	5	24+51	CR	32	64	L	80.2	1	0
2018	281	A. baumannii	+	KL22	N.D.	N.D.	N.D.	N.D.	N.D.	N.D.	N.D.	N.D.	23+51	CR	32	16	L	71.5	1	1
2018	282	A. baumannii	+	KL52	2	2	2	2	2	2	2	2	23+51	CR	64	32	L	53	1	1
2018	283	A. baumannii	+	KL52	N.D.	N.D.	N.D.	N.D.	N.D.	N.D.	N.D.	N.D.	23+51	CR	32	32	L	86.9	1	1
2018	284	A. baumannii	+	KL52	N.D.	N.D.	N.D.	N.D.	N.D.	N.D.	N.D.	N.D.	23+51	CR	16	32	L	71.6	1	1
2018	285	A. baumannii	+	Other	N.D.	N.D.	N.D.	N.D.	N.D.	N.D.	N.D.	N.D.	51	CS	<2	<2	L	76.3	1	0
2018	286	A. baumannii	+	Other	150	39	2	2	2	4	27	4	51	CS	<2	<2	L	77.8	1	0
2018	287	A. baumannii	+	KL52	2	2	2	2	2	2	2	2	23+51	CR	32	32	L	49.7	0	1
2018	288	A. baumannii	+	KL52	N.D.	N.D.	N.D.	N.D.	N.D.	N.D.	N.D.	N.D.	23+51	CR	32	16	L	61.1	1	0
2018	289	A. baumannii	+	KL22	N.D.	N.D.	N.D.	N.D.	N.D.	N.D.	N.D.	N.D.	23+51	CR	32	32	L	30.8	0	1
2018	290	A. baumannii	+	KL52	N.D.	N.D.	N.D.	N.D.	N.D.	N.D.	N.D.	N.D.	23+51	CR	32	32	L	35.8	1	1
2018	291	A. baumannii	+	Other	N.D.	N.D.	N.D.	N.D.	N.D.	N.D.	N.D.	N.D.	51	CS	<2	<2	L	50.1	1	0
2018	292	A. baumannii	+	KL1	1830	3	2	19	25	9	2	5	23+51	CR	4	4	L	62.2	0	1
2018	293	A. baumannii	+	KL3	N.D.	N.D.	N.D.	N.D.	N.D.	N.D.	N.D.	N.D.	23+51	CR	32	64	L	68.7	0	1
2018	294	A. baumannii	+	Other	N.D.	N.D.	N.D.	N.D.	N.D.	N.D.	N.D.	N.D.	51	CS	<2	<2	L	53.4	0	1
2018	295	A. baumannii	+	KL9	23	1	3	10	1	4	4	4	51	CS	<2	<2	L	43.1	1	0
2018	296	A. baumannii	+	KL2	N.D.	N.D.	N.D.	N.D.	N.D.	N.D.	N.D.	N.D.	24+51	CR	64	128	L	66.7	1	1
2018	297	non-AB	-	Other	1277	193	33	34	23	190	23	70	N.D.	CS	<2	<2	L	54	1	1
2018	298	non-AB	-	KL14	1500	159	33	34	23	190	23	85	N.D.	CS	<2	<2	L	64	1	1
2019	299	A. baumannii	+	Other	N.D.	N.D.	N.D.	N.D.	N.D.	N.D.	N.D.	N.D.	51	CS	<2	<2	L	27.9	0	1
2019	300	A. baumannii	+	Other	N.D.	N.D.	N.D.	N.D.	N.D.	N.D.	N.D.	N.D.	51	CS	<2	<2	L	60	1	0
2019	301	A. baumannii	+	KL47	New5	1	3	2	1	63	2	5	51	CS	<2	<2	L	64.7	1	1
2019	302	A. baumannii	+	Other	N.D.	N.D.	N.D.	N.D.	N.D.	N.D.	N.D.	N.D.	51	CS	<2	<2	L	69.6	1	0
2019	303	A. baumannii	+	Other	N.D.	N.D.	N.D.	N.D.	N.D.	N.D.	N.D.	N.D.	51	CS	<2	<2	L	75.8	1	0
2019	304	A. baumannii	+	KL52	2	2	2	2	2	2	2	2	23+51	CR	16	32	L	75	0	0
2019	305	A. baumannii	+	KL2	N.D.	N.D.	N.D.	N.D.	N.D.	N.D.	N.D.	N.D.	51	CS	<2	<2	L	81.5	1	1
2019	306	A. baumannii	+	Other	N.D.	N.D.	N.D.	N.D.	N.D.	N.D.	N.D.	N.D.	51	CS	<2	<2	L	62.5	0	1
2018	307	A. baumannii	+	Other	338	8	5	5	26	13	1	2	51	CS	<2	<2	L	67.6	0	1
2018	308	non-AB	-	Other	398	61	66	60	32	35	23	34	N.D.	CS	<2	<2	L	44.8	1	1
2018	309	A. baumannii	+	KL3	129	3	2	3	2	2	2	2	23+51	CR	32	32	L	59.9	1	1
2018	310	A. baumannii	+	Other	N.D.	N.D.	N.D.	N.D.	N.D.	N.D.	N.D.	N.D.	51	CS	<2	<2	L	82	0	1
2019	311	A. baumannii	+	KL52	N.D.	N.D.	N.D.	N.D.	N.D.	N.D.	N.D.	N.D.	23+51	CR	16	32	L	2.9	1	1
2019	312	A. baumannii	+	KL2	N.D.	N.D.	N.D.	N.D.	N.D.	N.D.	N.D.	N.D.	24+51	CR	64	128	L	36.2	1	1
2019	313	A. baumannii	+	Other	N.D.	N.D.	N.D.	N.D.	N.D.	N.D.	N.D.	N.D.	51	CS	<2	<2	L	68.4	1	1
2019	314	A. baumannii	+	KL2	2	2	2	2	2	2	2	2	23+51	CR	32	32	L	68.3	1	1
2019	315	A. baumannii	+	KL9	N.D.	N.D.	N.D.	N.D.	N.D.	N.D.	N.D.	N.D.	24+51	CR	32	64	L	50.1	1	1
2019	316	A. baumannii	+	KL9	2	2	2	2	2	2	2	2	24+51	CR	64	128	L	62.8	1	1
2019	317	non-AB	-	KL14	1500	159	33	34	23	190	23	85	N.D.	CS	<2	<2	L	70	1	1
2019	318	A. baumannii	+	Other	N.D.	N.D.	N.D.	N.D.	N.D.	N.D.	N.D.	N.D.	51	CS	<2	<2	L	53.6	0	1
2019	319	A. baumannii	+	KL2	2	2	2	2	2	2	2	2	23+51	CR	8	8	L	63.9	0
2019	320	A. baumannii	+	KL52	2	2	2	2	2	2	2	2	23+51	CR	8	16	L	87	1	1
2019	321	A. baumannii	+	Other	New6	3	1	2	2	4	1	14	51	CS	<2	<2	L	93.2	1	1
2019	322	A. baumannii	+	KL3	195	2	2	2	2	2	1	2	24+51	CR	64	128	L	27.3	0	0
2019	323	A. baumannii	+	KL52	N.D.	N.D.	N.D.	N.D.	N.D.	N.D.	N.D.	N.D.	23+51	CR	16	32	L	56.6	1	1
2018	324	A. baumannii	+	KL2	N.D.	N.D.	N.D.	N.D.	N.D.	N.D.	N.D.	N.D.	24+51	CR	64	128	L	83.1	0	1
2018	325	A. baumannii	+	KL52	N.D.	N.D.	N.D.	N.D.	N.D.	N.D.	N.D.	N.D.	23+51	CR	16	32	L	76	0	1
2019	326	A. baumannii	+	KL2	N.D.	N.D.	N.D.	N.D.	N.D.	N.D.	N.D.	N.D.	23+51	CR	32	32	L	58.8	0	1
2019	327	A. baumannii	+	KL2	2	2	2	2	2	2	2	2	51	CS	<2	<2	L	94	0	0
2019	328	A. baumannii	+	Other	N.D.	N.D.	N.D.	N.D.	N.D.	N.D.	N.D.	N.D.	51	CS	<2	<2	L	63.9	1	0
2019	329	A. baumannii	+	KL2	2	2	2	2	2	2	2	2	23+51	CR	16	8	L	61.7	1	1
2019	330	A. baumannii	+	KL52	2	2	2	2	2	2	2	2	23+51	CR	32	32	L	67.2	1	1
2019	331	A. baumannii	+	Other	N.D.	N.D.	N.D.	N.D.	N.D.	N.D.	N.D.	N.D.	51	CS	<2	<2	L	79.4	1	0
2019	332	A. baumannii	+	KL6	2	2	2	2	2	2	2	2	24+51	CR	64	128	L	74.2	0	1
2019	333	A. baumannii	+	KL52	N.D.	N.D.	N.D.	N.D.	N.D.	N.D.	N.D.	N.D.	23+51	CR	16	32	L	53.8	1	1
2019	334	A. baumannii	+	KL2	2	2	2	2	2	2	2	2	24+51	CR	64	128	L	55.7	1	1
2019	335	A. baumannii	+	KL2	N.D.	N.D.	N.D.	N.D.	N.D.	N.D.	N.D.	N.D.	23+51	CR	32	32	L	52.5	1	1
2019	336	A. baumannii	+	KL2	N.D.	N.D.	N.D.	N.D.	N.D.	N.D.	N.D.	N.D.	23+51	CR	16	16	L	63.2	1	1
2019	337	non-AB	-	KL14	1500	159	33	34	23	190	23	85	N.D.	CS	<2	<2	L	65.1	0	1
2019	338	A. baumannii	+	KL2	N.D.	N.D.	N.D.	N.D.	N.D.	N.D.	N.D.	N.D.	24+51	CR	64	128	L	18.5	0	1
2019	339	A. baumannii	+	Other	N.D.	N.D.	N.D.	N.D.	N.D.	N.D.	N.D.	N.D.	51	CS	<2	<2	L	61.4	1	1
2019	340	A. baumannii	+	KL2	N.D.	N.D.	N.D.	N.D.	N.D.	N.D.	N.D.	N.D.	23+51	CR	32	32	L	60.8	1	1
2019	341	A. baumannii	+	KL2	N.D.	N.D.	N.D.	N.D.	N.D.	N.D.	N.D.	N.D.	23+51	CR	16	32	L	13	0	1
2019	342	A. baumannii	+	Other	N.D.	N.D.	N.D.	N.D.	N.D.	N.D.	N.D.	N.D.	51	CS	<2	<2	L	5.4	1	0
2019	343	A. baumannii	+	Other	N.D.	N.D.	N.D.	N.D.	N.D.	N.D.	N.D.	N.D.	51	CS	<2	<2	L	59.4	1	1
2019	344	A. baumannii	+	KL9	N.D.	N.D.	N.D.	N.D.	N.D.	N.D.	N.D.	N.D.	51	CS	<2	<2	L	90.3	1	1
2019	345	A. baumannii	+	Other	N.D.	N.D.	N.D.	N.D.	N.D.	N.D.	N.D.	N.D.	51	CS	<2	<2	L	87.7	0	1
2019	346	A. baumannii	+	Other	N.D.	N.D.	N.D.	N.D.	N.D.	N.D.	N.D.	N.D.	51	CS	<2	<2	L	78.4	1	1
2019	347	A. baumannii	+	KL52	N.D.	N.D.	N.D.	N.D.	N.D.	N.D.	N.D.	N.D.	23+51	CR	8	32	L	63.7	1	1
2019	348	A. baumannii	+	Other	N.D.	N.D.	N.D.	N.D.	N.D.	N.D.	N.D.	N.D.	51	CS	<2	<2	L	76	1	1
2019	349	A. baumannii	+	Other	N.D.	N.D.	N.D.	N.D.	N.D.	N.D.	N.D.	N.D.	51	CS	<2	<2	L	0	1	1
2019	350	A. baumannii	+	Other	N.D.	N.D.	N.D.	N.D.	N.D.	N.D.	N.D.	N.D.	51	CS	<2	<2	L	87.9	1	1
2019	351	A. baumannii	+	Other	2	2	2	2	2	2	2	2	23+51	CR	16	32	L	62.1	1	1
2019	352	non-AB	-	KL14	1500	159	33	34	23	190	23	85	N.D.	CS	<2	<2	L	50.4	1	1
2019	353	A. baumannii	+	KL2	2	2	2	2	2	2	2	2	24+51	CR	128	128	L	70.6	0	1
2019	354	A. baumannii	+	KL2	N.D.	N.D.	N.D.	N.D.	N.D.	N.D.	N.D.	N.D.	23+51	CR	16	16	L	64.1	1	1
2019	355	A. baumannii	+	Other	N.D.	N.D.	N.D.	N.D.	N.D.	N.D.	N.D.	N.D.	51	CS	<2	<2	L	58.9	0	1
2019	356	A. baumannii	+	Other	N.D.	N.D.	N.D.	N.D.	N.D.	N.D.	N.D.	N.D.	51	CS	<2	<2	L	59.7	1	1
2019	357	A. baumannii	+	Other	N.D.	N.D.	N.D.	N.D.	N.D.	N.D.	N.D.	N.D.	51	CS	<2	<2	L	66.8	0	0
2019	358	A. baumannii	+	KL52	N.D.	N.D.	N.D.	N.D.	N.D.	N.D.	N.D.	N.D.	23+51	CR	16	32	L	72.6	1	1
2019	359	A. baumannii	+	KL52	N.D.	N.D.	N.D.	N.D.	N.D.	N.D.	N.D.	N.D.	23+51	CR	16	32	L	53.2	1	1
2019	360	A. baumannii	+	Other	N.D.	N.D.	N.D.	N.D.	N.D.	N.D.	N.D.	N.D.	51	CS	<2	<2	L	60.5	1	1
2019	361	A. baumannii	+	KL2	N.D.	N.D.	N.D.	N.D.	N.D.	N.D.	N.D.	N.D.	24+51	CR	32	128	L	59.4	1	0
2019	362	non-AB	-	Other	398	61	66	60	32	35	23	34	58+IMP	CR	8	16	L	15.4	1	1
2019	363	A. baumannii	+	Other	N.D.	N.D.	N.D.	N.D.	N.D.	N.D.	N.D.	N.D.	51	CS	<2	<2	L	0.1	0	1
2019	364	A. baumannii	+	Other	N.D.	N.D.	N.D.	N.D.	N.D.	N.D.	N.D.	N.D.	51	CS	<2	<2	L	63	0	1
2019	365	A. baumannii	+	KL22	2	2	2	2	2	2	2	2	23+51	CR	32	32	L	47.7	0	1
2019	366	A. baumannii	+	Other	N.D.	N.D.	N.D.	N.D.	N.D.	N.D.	N.D.	N.D.	51	CS	<2	<2	L	71.2	1	1
2019	367	A. baumannii	+	Other	2	2	2	2	2	2	2	2	51	CR	4	16	L	0.9	0	1
2019	368	A. baumannii	+	KL2	N.D.	N.D.	N.D.	N.D.	N.D.	N.D.	N.D.	N.D.	23+51	CR	8	16	L	69.6	1	1
2019	369	A. baumannii	+	KL2	N.D.	N.D.	N.D.	N.D.	N.D.	N.D.	N.D.	N.D.	23+51	CR	8	32	L	49.6	1	1
2019	370	A. baumannii	+	KL2	N.D.	N.D.	N.D.	N.D.	N.D.	N.D.	N.D.	N.D.	23+51	CR	8	32	L	78.4	1	1
2019	371	A. baumannii	+	Other	N.D.	N.D.	N.D.	N.D.	N.D.	N.D.	N.D.	N.D.	51	CS	<2	<2	L	60.6	1	1
2019	372	A. baumannii	+	KL22	2	2	2	2	2	2	2	2	23+51	CR	32	32	L	74.5	0	1
2019	373	A. baumannii	+	Other	N.D.	N.D.	N.D.	N.D.	N.D.	N.D.	N.D.	N.D.	51	CS	<2	<2	L	65.8	1	1
2019	374	A. baumannii	+	Other	N.D.	N.D.	N.D.	N.D.	N.D.	N.D.	N.D.	N.D.	51	CS	<2	<2	L	70.8	0	1
2019	375	A. baumannii	+	KL52	N.D.	N.D.	N.D.	N.D.	N.D.	N.D.	N.D.	N.D.	23+51	CR	32	32	L	69.9	1	1
2019	376	A. baumannii	+	KL3	724	2	2	2	2	2	2	5	24+51	CR	64	64	L	62.7	1	1
2019	377	A. baumannii	+	KL52	N.D.	N.D.	N.D.	N.D.	N.D.	N.D.	N.D.	N.D.	23+51	CR	16	16	L	40.3	1	1
2019	378	A. baumannii	+	KL49	105	1	2	2	2	5	1	2	51	CS	<2	<2	L	51.5	0	1
2019	379	A. baumannii	+	Other	129	3	2	3	2	2	2	2	51	CS	<2	<2	L	78.6	1	0
2020	380	A. baumannii	+	KL2	2	2	2	2	2	2	2	2	24+51	CR	128	128	L	75.9	1	0
2019	381	A. baumannii	+	KL2	2	2	2	2	2	2	2	2	23+24+51	CR	64	128	L	64.3	0	1
2020	382	A. baumannii	+	KL22	2	2	2	2	2	2	2	2	23+24+51	CR	64	128	L	22.2	1	1
2020	383	A. baumannii	+	Other	1830	3	2	19	25	9	2	5	23+51	CR	16	32	L	93.2	1	0
2020	384	A. baumannii	+	KL2	40	1	2	2	2	5	1	14	23+51	CR	32	32	L	61	1	1
2019	385	A. baumannii	+	KL2	2	2	2	2	2	2	2	2	23+51	CR	64	64	L	77.6	0	1
2020	386	A. baumannii	+	KL22	N.D.	N.D.	N.D.	N.D.	N.D.	N.D.	N.D.	N.D.	51	CS	<2	<2	L	28.8	1	1
2020	387	A. baumannii	+	Other	727	1	3	14	3	12	1	2	51	CS	<2	<2	L	0	1	1
2020	388	non-AB	-	KL14	1500	159	33	34	23	190	23	85	N.D.	CS	<2	<2	L	65	1	1
2020	389	A. baumannii	+	Other	723	3	2	2	2	7	4	6	24+51	CR	64	128	L	63.2	0	1
2020	390	A. baumannii	+	KL81	2	2	2	2	2	2	2	2	23+51	CR	64	64	L	32.8	0	1
2020	391	A. baumannii	+	KL81	N.D.	N.D.	N.D.	N.D.	N.D.	N.D.	N.D.	N.D.	23+51	CR	16	32	L	65.3	0	0
2020	392	A. baumannii	+	KL47	40	1	2	2	2	5	1	14	51	CS	<2	<2	L	0.1	0	1
2020	393	A. baumannii	+	KL2	N.D.	N.D.	N.D.	N.D.	N.D.	N.D.	N.D.	N.D.	23+51	CR	32	64	L	59.4	1	0
2020	394	A. baumannii	+	KL22	N.D.	N.D.	N.D.	N.D.	N.D.	N.D.	N.D.	N.D.	51	CS	<2	<2	L	1.9	1	0
2020	395	A. baumannii	+	Other	N.D.	N.D.	N.D.	N.D.	N.D.	N.D.	N.D.	N.D.	51	CS	<2	<2	L	50.8	1	1
2020	396	A. baumannii	+	KL22	2	2	2	2	2	2	2	2	23+51	CR	32	64	L	65	0	1
2020	397	A. baumannii	+	Other	N.D.	N.D.	N.D.	N.D.	N.D.	N.D.	N.D.	N.D.	51	CS	<2	<2	L	62.5	0	1
2020	398	A. baumannii	+	KL2	40	1	2	2	2	5	1	14	51	CS	<2	<2	L	66.8	1	1
2020	399	A. baumannii	+	KL2	N.D.	N.D.	N.D.	N.D.	N.D.	N.D.	N.D.	N.D.	23+51	CR	16	16	L	68.4	1	0
2020	400	A. baumannii	+	KL2	N.D.	N.D.	N.D.	N.D.	N.D.	N.D.	N.D.	N.D.	24+51	CR	64	64	L	67.9	1	1
2020	401	A. baumannii	+	Other	N.D.	N.D.	N.D.	N.D.	N.D.	N.D.	N.D.	N.D.	51	CS	<2	<2	L	67.9	1	0
2020	402	A. baumannii	+	KL9	NA	NA	NA	NA	NA	NA	NA	2	24+51	CR	128	128	L	43.6	1	1
2020	403	A. baumannii	+	KL22	2423	3	144	56	1	18	6	142	51	CS	<2	<2	L	54.5	0	1
2020	404	A. baumannii	+	Other	N.D.	N.D.	N.D.	N.D.	N.D.	N.D.	N.D.	N.D.	51	CS	<2	<2	L	73.2	0	1
2020	405	A. baumannii	+	KL2	N.D.	N.D.	N.D.	N.D.	N.D.	N.D.	N.D.	N.D.	23+51	CR	64	64	L	72.6	0	1
2020	406	A. baumannii	+	KL81	2423	3	144	56	1	18	6	142	23+51	CR	16	16	L	52.3	1	1
2020	407	A. baumannii	+	Other	N.D.	N.D.	N.D.	N.D.	N.D.	N.D.	N.D.	N.D.	51	CS	<2	<2	L	66	1	1
2020	408	A. baumannii	+	KL52	412	1	52	2	2	67	4	5	23+51	CR	32	16	L	42.4	0	1
2020	409	A. baumannii	+	Other	N.D.	N.D.	N.D.	N.D.	N.D.	N.D.	N.D.	N.D.	51	CS	<2	<2	L	73.1	1	1
2020	410	A. baumannii	+	KL47	New7	3	2	2	2	195	2	5	51	CS	<2	<2	L	37.8	0	1
2020	411	A. baumannii	+	KL81	103	7	3	2	1	7	1	4	24+51	CR	64	64	L	33.7	0	1
2020	412	A. baumannii	+	KL22	N.D.	N.D.	N.D.	N.D.	N.D.	N.D.	N.D.	N.D.	23+51	CR	32	32	L	80.8	1	1
2020	413	A. baumannii	+	Other	N.D.	N.D.	N.D.	N.D.	N.D.	N.D.	N.D.	N.D.	51	CS	<2	<2	L	70.6	1	0
1900	414	A. baumannii	+	KL52	N.D.	N.D.	N.D.	N.D.	N.D.	N.D.	N.D.	N.D.	51	CS	<2	<2	L	63.7	0
2020	415	A. baumannii	+	KL52	2	2	2	2	2	2	2	2	23+51	CR	32	32	L	45.6	1	1
2020	416	A. baumannii	+	KL81	New8	1	3	2	7	9	25	2	24+51	CR	128	128	L	53.6	1	1
2020	417	A. baumannii	+	KL2	1386	3	3	2	4	5	4	63	23+51	CR	16	16	L	59.6	1	0
2020	418	A. baumannii	+	KL14	57	1	3	17	5	3	1	14	51	CS	<2	<2	L	81.2	0	0
2020	419	A. baumannii	+	KL47	N.D.	N.D.	N.D.	N.D.	N.D.	N.D.	N.D.	N.D.	51	CS	<2	<2	L	53.5	1	1
2020	420	A. baumannii	+	Other	N.D.	N.D.	N.D.	N.D.	N.D.	N.D.	N.D.	N.D.	51	CS	<2	<2	L	55.8	1	0
2020	421	A. baumannii	+	KL9	2	2	2	2	2	2	2	2	24+51	CR	64	128	L	46	1	1
2020	422	A. baumannii	+	Other	216	1	4	2	2	7	1	2	51	CS	<2	<2	L	77.7	0	0
2020	423	A. baumannii	+	KL14	221	3	1	2	1	18	1	48	51	CS	<2	<2	L	45.4	0	1
2020	424	A. baumannii	+	Other	N.D.	N.D.	N.D.	N.D.	N.D.	N.D.	N.D.	N.D.	51	CS	<2	<2	L	57.1	1	0
2020	425	A. baumannii	+	Other	N.D.	N.D.	N.D.	N.D.	N.D.	N.D.	N.D.	N.D.	51	CS	<2	<2	L	54.6	0	0
2020	426	A. baumannii	+	Other	N.D.	N.D.	N.D.	N.D.	N.D.	N.D.	N.D.	N.D.	51	CS	<2	<2	L	54.7	1	1
2020	427	A. baumannii	+	KL2	N.D.	N.D.	N.D.	N.D.	N.D.	N.D.	N.D.	N.D.	24+51	CR	128	128	L	50.5	0	0
2020	428	A. baumannii	+	Other	N.D.	N.D.	N.D.	N.D.	N.D.	N.D.	N.D.	N.D.	51	CS	<2	<2	L	1.5	1	1
2020	429	A. baumannii	+	Other	N.D.	N.D.	N.D.	N.D.	N.D.	N.D.	N.D.	N.D.	51	CS	<2	<2	L	0.1	0	1
2020	430	A. baumannii	+	KL52	2	2	2	2	2	2	2	2	23+51	CR	32	32	L	53.7	1	1
2020	431	A. baumannii	+	KL2	2	2	2	2	2	2	2	2	24+51	CR	64	128	L	53.2	1	1
2020	432	A. baumannii	+	KL10	150	39	2	2	2	4	27	4	23+51	CR	16	8	L	51.8	1	1
2020	433	A. baumannii	+	KL2	N.D.	N.D.	N.D.	N.D.	N.D.	N.D.	N.D.	N.D.	24+51	CR	128	128	L	78.7	0	1
2020	434	A. baumannii	+	KL2	N.D.	N.D.	N.D.	N.D.	N.D.	N.D.	N.D.	N.D.	23+51	CR	32	32	L
2020	435	non-AB	-	Other	398	61	66	60	32	35	23	34	N.D.	CS	<2	<2	L	68.9	1	1
2020	436	A. baumannii	+	Other	N.D.	N.D.	N.D.	N.D.	N.D.	N.D.	N.D.	N.D.	51	CS	<2	<2	L	60	1	1
2020	437	A. baumannii	+	KL47	N.D.	N.D.	N.D.	N.D.	N.D.	N.D.	N.D.	N.D.	51	CS	<2	<2	L	65	0	1
2020	438	A. baumannii	+	Other	136	3	2	19	25	5	2	5	51	CS	<2	<2	L	70.8	1	1
2020	439	A. baumannii	+	KL2	N.D.	N.D.	N.D.	N.D.	N.D.	N.D.	N.D.	N.D.	24+51	CR	128	128	L	59	1	1
2020	440	A. baumannii	+	Other	354	3	2	2	2	7	1	5	51	CS	<2	<2	L	66.1	0	1
2020	441	A. baumannii	+	Other	N.D.	N.D.	N.D.	N.D.	N.D.	N.D.	N.D.	N.D.	51	CS	<2	<2	L	56.9	1	1
2020	442	A. baumannii	+	KL2	2	2	2	2	2	2	2	2	23+51	CR	32	32	L	55.9	0	1
2021	443	A. baumannii	+	Other	132	3	5	5	1	7	1	4	51	CS	<2	<2	L	28	0	1
2021	444	A. baumannii	+	Other	New9	13	1	2	26	7	1	6	51	CS	<2	<2	L	9	0	1
2020	445	A. baumannii	+	KL52	2	2	2	2	2	2	2	2	23+51	CR	32	32	L	65	1	1
2021	446	A. baumannii	+	KL2	N.D.	N.D.	N.D.	N.D.	N.D.	N.D.	N.D.	N.D.	23+51	CR	32	32	L	56	0	1
2021	447	A. baumannii	+	KL52	2105	40	3	2	2	5	2	14	51	CS	<2	<2	L	2	0	1
2021	448	A. baumannii	+	KL14	25	3	3	2	4	7	2	4	51	CS	<2	<2	L	56	0	0
2021	449	A. baumannii	+	KL14	N.D.	N.D.	N.D.	N.D.	N.D.	N.D.	N.D.	N.D.	51	CS	<2	<2	L	59	1	1
2021	450	A. baumannii	+	KL14	221	3	1	2	1	18	1	48	51	CS	<2	<2	L	15	1	1
2021	451	A. baumannii	+	Other	129	3	2	3	2	2	2	2	23+51	CR	32	32	L	24	1	1
2021	452	A. baumannii	+	Other	N.D.	N.D.	N.D.	N.D.	N.D.	N.D.	N.D.	N.D.	51	CS	<2	<2	L	0	0	1
2021	453	A. baumannii	+	KL52	129	3	2	3	2	2	2	2	23+51	CR	16	16	L	64	1	1
2021	454	A. baumannii	+	Other	N.D.	N.D.	N.D.	N.D.	N.D.	N.D.	N.D.	N.D.	51	CS	<2	<2	L	79	1	0
2021	455	A. baumannii	+	KL2	N.D.	N.D.	N.D.	N.D.	N.D.	N.D.	N.D.	N.D.	23+51	CR	16	32	L	59	0
2021	456	A. baumannii	+	Other	N.D.	N.D.	N.D.	N.D.	N.D.	N.D.	N.D.	N.D.	51	CS	<2	<2	L	76	1	1
2021	457	A. baumannii	+	Other	N.D.	N.D.	N.D.	N.D.	N.D.	N.D.	N.D.	N.D.	51	CS	<2	<2	L	44	1	1
2021	458	A. baumannii	+	KL2	N.D.	N.D.	N.D.	N.D.	N.D.	N.D.	N.D.	N.D.	23+51	CR	32	64	L	53	0	1
2021	459	A. baumannii	+	KL9	516	3	4	2	2	9	1	2	51	CS	<2	<2	L	65	1	1
2021	460	A. baumannii	+	KL52	N.D.	N.D.	N.D.	N.D.	N.D.	N.D.	N.D.	N.D.	23+51	CR	32	32	L	61	1	1
2021	461	A. baumannii	+	KL22	2	2	2	2	2	2	2	2	23+51	CR	32	32	L	85	0	1
2021	462	A. baumannii	+	KL9	N.D.	N.D.	N.D.	N.D.	N.D.	N.D.	N.D.	N.D.	51	CS	<2	<2	L	40	1	1
2021	463	A. baumannii	+	KL9	2	2	2	2	2	2	2	2	24+51	CR	128	128	L	58	0	1
2021	464	A. baumannii	+	KL2	2	2	2	2	2	2	2	2	23+51	CR	32	64	L	63	1	1
2021	465	A. baumannii	+	KL22	N.D.	N.D.	N.D.	N.D.	N.D.	N.D.	N.D.	N.D.	23+51	CR	32	32	L	67	0	1
2021	466	A. baumannii	+	Other	2	2	2	2	2	2	2	2	23+51	CR	32	64	L	67	0	1
2021	467	A. baumannii	+	KL9	2	2	2	2	2	2	2	2	23+51	CR	16	16	L	42	0	1
2021	468	A. baumannii	+	KL2	2	2	2	2	2	2	2	2	24+51	CR	128	128	L	64	1	1
2021	469	A. baumannii	+	KL10	2	2	2	2	2	2	2	2	23+51	CR	16	16	L	13	1	1
2021	470	A. baumannii	+	KL9	N.D.	N.D.	N.D.	N.D.	N.D.	N.D.	N.D.	N.D.	24+51	CR	64	128	L	86	1	1
2021	471	A. baumannii	+	KL81	2	2	2	2	2	2	2	2	23+51	CR	32	64	L	65	1	1
2021	472	A. baumannii	+	KL22	1470	3	69	11	2	9	2	2	51	CS	<2	<2	L	66	1	1
2021	473	A. baumannii	+	KL22	N.D.	N.D.	N.D.	N.D.	N.D.	N.D.	N.D.	N.D.	23+51	CR	32	32	L	77	0	1
2021	474	A. baumannii	+	Other	N.D.	N.D.	N.D.	N.D.	N.D.	N.D.	N.D.	N.D.	51	CS	<2	<2	L	94	0	1
2021	475	A. baumannii	+	KL22	2	2	2	2	2	2	2	2	23+51	CR	32	32	L	40	1	1
2021	476	A. baumannii	+	Other	N.D.	N.D.	N.D.	N.D.	N.D.	N.D.	N.D.	N.D.	51	CS	<2	<2	L	63	1	1
2021	477	A. baumannii	+	KL10	N.D.	N.D.	N.D.	N.D.	N.D.	N.D.	N.D.	N.D.	23+51	CR	32	16	L	18	0	1
2021	478	A. baumannii	+	KL2	N.D.	N.D.	N.D.	N.D.	N.D.	N.D.	N.D.	N.D.	23+51	CR	32	32	L	67	1	1
2021	479	A. baumannii	+	KL52	N.D.	N.D.	N.D.	N.D.	N.D.	N.D.	N.D.	N.D.	23+51	CR	32	32	L	89	0	1
2021	480	A. baumannii	+	KL9	2	2	2	2	2	2	2	2	23+51	CR	8	16	L	79	1	1
2021	481	A. baumannii	+	KL3	129	3	2	3	2	2	2	2	23+51	CR	32	32	L	73	0	1
2021	482	A. baumannii	+	KL52	2	2	2	2	2	2	2	2	23+51	CR	16	32	L	63	1	1
2021	483	A. baumannii	+	KL81	2	2	2	2	2	2	2	2	24+51	CR	64	128	L	93	0	1
2021	484	A. baumannii	+	KL81	N.D.	N.D.	N.D.	N.D.	N.D.	N.D.	N.D.	N.D.	23+51	CR	16	16	L	92	0	1
2021	485	A. baumannii	+	Other	N.D.	N.D.	N.D.	N.D.	N.D.	N.D.	N.D.	N.D.	51	CS	<2	<2	L	83	0	1
2021	486	A. baumannii	+	KL2	N.D.	N.D.	N.D.	N.D.	N.D.	N.D.	N.D.	N.D.	23+51	CR	32	32	L	55	0	1
2021	487	A. baumannii	+	Other	1112	26	3	2	52	15	1	4	51	CS	<2	<2	L	21	0	1
2021	488	A. baumannii	+	KL2	N.D.	N.D.	N.D.	N.D.	N.D.	N.D.	N.D.	N.D.	23+51	CR	32	32	L	67	1	1
2021	489	A. baumannii	+	KL52	N.D.	N.D.	N.D.	N.D.	N.D.	N.D.	N.D.	N.D.	23+51	CR	32	32	L	75	1	1
2021	490	A. baumannii	+	KL2	N.D.	N.D.	N.D.	N.D.	N.D.	N.D.	N.D.	N.D.	24+51	CR	64	128	L	16	0	1
2021	491	A. baumannii	+	KL52	N.D.	N.D.	N.D.	N.D.	N.D.	N.D.	N.D.	N.D.	23+51	CR	16	32	L	69	1	1
2021	492	A. baumannii	+	KL49	New10	1	3	2	1	4	4-like	4	51	CS	<2	<2	L	72	1	1
							£
